# Supplementary material for: Fluctuating selection strength and intense male competition underlie variation and exaggeration of a water strider's male weapon
Source: Proc Biol Sci. 2019 Apr 17;286(1901):20182400. doi: 10.1098/rspb.2018.2400 (PMC6501938; doi:10.1098/rspb.2018.2400)
Supplement: Table 1-9 [file rspb20182400supp2.xls]

## Sheet: Supplementary table 1
Species	12S ribosomal RNA gene	16S ribosomal RNA gene	18S ribosomal RNA gene	28S ribosomal RNA gene	Cytochrome oxydase I	Cytochrome oxydase II	Cytochrome oxydase III	Cytochrome b	Distal-less	Doublesex	Gamma-interferon-inducible Lysosomal Thiol Reductase	Sex comb reduced	Ultrabithorax
H. turmalis	MH591924	MH591930	MH591936	MH591942	KX821858	KX821873	KX821888	KX821903	KX821989	MK559406	KX821961	KX821948	KX821933
M. americana	MH591925	MH591931	MH591937	MH591943	KX821860	KX821875	KX821890	KX821905	KX821991	MK559407	KX821963	KX821950	KX821935
M. paludicola	MH591926	MH591932	MH591938	MH591944	MK256978	MK256982	MK256986	MK256990	MK256994	MK256998	MK257002	MK257006	MK257010
M. longipes	MH591927	MH591933	MH591939	MH591945	MK256979	MK256983	MK256987	MK256991	MK256995	MK256999	MK257003	MK257007	MK257011
M. pulchella	MH591928	MH591934	MH591940	MH591946	MK256980	MK256984	MK256988	MK256992	MK256996	MK257000	MK257004	MK257008	MK257012
M. sp.	MH591929	MH591935	MH591941	MH591947	MK256981	MK256985	MK256989	MK256993	MK256997	MK257001	MK257005	MK257009	MK257013

## Sheet: Supplementary table 2
Condition	Population size	Replicates	Fights on floaters (FOF)	Fight outside floaters	Total number of fights
M. pulchella (after 2 days isolation)	N= 50 (25 males, 25 females)	1	16	11	27
		2	14	11	25
		3	2	12	14
M. pulchella (after overnight together)	N= 50 (25 males, 25 females)	1	2	1	3
		2	1	1	2
		3	5	4	9
M. longipes (after 2 days isolation)	N= 50 (25 males, 25 females)	1	128	39	167
		2	168	33	201
		3	161	29	190
M. longipes (after overnight together)	N= 50 (25 males, 25 females)	1	74	54	128
		2	170	56	226
		3	216	25	241
M. longipes (after 2 days isolation)	N= 20 (10 males, 10 females)	1	28	40	68
		2	66	34	100
		3	57	10	67
M. longipes (after overnight together)	N= 20 (10 males, 10 females)	1	12	66	78
		2	27	1	28
		3	171	21	192
Standardized space conditions (after 2 days isolation)	t-test MP vs ML on floaters	t-test MP vs ML outsides	t-test MP vs ML total	t-test ML floaters vs outsides	t-test MP floaters vs outsides
	t = 10.8265	t = 7.6354	t = 15.1834	t = 9.3652	t = 0.1521
	df = 4	df = 4	df = 4	df = 4	df = 4
	P value= 0.0004	P value= 0.0016	P value= 0.0001	P value= 0.0007	P value= 0.8865
Standardized space conditions (after overnight together)	t-test MP vs ML on floaters	t-test MP vs ML outsides	t-test MP vs ML total	t-test ML floaters vs outsides	t-test MP floaters vs outsides
	t = 3.6004	t = 4.2716	t = 5.4555	t = 2.5186	t = 0.4264
	df = 4	df = 4	df = 4	df = 4	df = 4
	P value= 0.0228	P value= 0.0129	P value= 0.0055	P value= 0.0655	P value= 0.6918
	t-test MP vs ML on floaters	t-test MP vs ML outsides	t-test MP vs ML total	t-test ML floaters vs outsides
Standardized density conditions (after 2 days isolation)	t = 3.2328	t = 1.8173	t = 4.8705	t = 1.5215
	df = 4	df = 4	df = 4	df = 4
	P value= 0.0319	P value= 0.1433	P value= 0.0082	P value= 0.2028
	t-test MP vs ML on floaters	t-test MP vs ML outsides	t-test MP vs ML total	t-test ML floaters vs outsides
Standardized density conditions (after overnight together)	t = 1.3281	t = 1.4201	t = 1.9487	t = 0.7502
	df = 4	df = 4	df = 4	df = 4
	P value= 0.2549	P value= 0.2286	P value= 0.1231	P value= 0.4948

## Sheet: Supplementary table 3
Microsatellite ref	Microsatellite number	Sequence left primer	Sequence right primer	Microsatellite motif	Amplicon size (bp)	Read sequence
00252:02042	microsatellite 1	TCT-CTC-TGA-CCA-ATG-GAC-CTC	ACC-CAA-AGA-GAT-GTT-TCA-GAC-C	AGT	238	AACTCTCTTTTGGAGGAGGTTTTAATGAGTTTACACAGAGCCCCTGAGAGACCCAAAGAGATGTTTCAGACCTCTCAATGGAATCAGATAGGCTATGCCTCTTCTAGTATATATCTTTATGACTAAAGAGGATTGTTGAGGTTAGTAGTAGTAGTAGTAGTAGTAGTAAGTTGAGGTTAGGTTTATAATATAATTATAGGTAAGCAAGAGTTTATAGGTTGCAGTGTTTCTTAAAGTTTTAGCAACCTCAGTCCCCTGAGAAATCATGAGGTCCATTGGTCAGAGAGAGAAGGACCCCACTCCTAAATGGAACAAG
00455:00472	microsatellite 2	TGT-TTA-CCG-TTG-GAG-TAG-CTC	CGC-GAA-TGA-CTG-TCT-CCA-AC	ACT	231	TTAAATCCTTCATTTTTGCCAACCTAAACCTAACATCACTTAGAAACGCGAATGACTGTCTCCAACCAGAACCTACATGACTTGACAGAACAGAAAAGATGATTACACAACTTTTTTGGGTTAAAGATTTGGCGGGGAGTTTTACTACTACTACTACTACTACTACTGGTGGGGAGTTTTTTAAAACACAAGTGGATTATGGTAAGATTTTATGAGATTTTGGACGGATCCTTATGATATGCCGTTTTATTTTCCTGAGCTACTCCAACGGTAAACAGTTTTAGAAAAAAAACTATTAAAGCTGTCAGCGTATTGTATACACCGCTCGCAAGCTTTGTTATCAGA
00694:01783	microsatellite 3	CAC-ACT-GGG-AGA-AGC-GAT-G	TTG-TTG-GGA-TTT-CAA-GAC-CAA-C	GTT	134	CTCAGCAAATGTGCGTTTATATAATGAATAAAATTTGCAACGAAAATTGAGCTCCTGCAACAGGTGACTGAGTTCTACTCAATGGAAAAACTGCGGTTTTTCGTACTAGTTGTTGGGATTTCAAGACCAACAAAAACAAGTTTTAAGACCTCTTGAGTAGTTTTCACAATGTTGTCTTTCTGTAAGCCTATTGTGTTTGTTGTTGTTGTTGTTGTTGTTGTTATCATCGCTTCTCCCAGTGTGTTTATGCTAGAGAGTTAAACCTTGATACAAAAA
02107:02724	microsatellite 4	TTT-GGA-ACT-GGG-AAC-GCT-TC	CAG-GGT-GGC-CTA-CTA-AAC-GG	AGT	298	AGTAAACTCTAGTTCTTAATGCTCTGCACGTTTCTTCATACCCAGGGTGGCCTACTAAACGGTTATCGTGATACCGTTCTAAGGCTTCTCTGATAAGATGGGAAGGTAGTAGTAGTAGTAGTAGTAGTAGTAGTAAGAGTGGGGAGGTCAAGCCTGGTGAGTAGACCACACACACACAAGGACATTGGGTCCTTTTCACCAACCCCGAAGTCAACCACCTATCACTGTACTTCCACTACTTTCTCCTCGACGAACCTCCTGCTACGATGGATGAAAGTAAGAATGTCCTGCCATCTTAGAGACTCCATTTCCTCTTCGAGAAGCGTTCCCAGTTCCAAATAATTTGAAATCCATGACGCCTTCCAA
00192:00384	microsatellite 5	CCA-TCT-CGA-CCA-GGT-TAG-TGT-CC	CAA-CGT-GGA-CTA-CTT-GCC-TG	ACT	115	TATAAGAATCAGTGAAAATATGTATGATTGCTTGAATAAAGCATGTGAGAAACCATAGAAATTCATGGCTCTTCTGTCTAGATTAGATGAAATATACCTGCACTTGAAATTAAAAGGAGTAGAACACTATCTTAGGGAGCTGGCAAAAAGGGTCCAACAACGTGGACTACTTGCCTGGTAGTTACTACCACTCCCTCCATATTACTACTACTACTACTACTACTACTGGGAACAATTCGCTTATTGTAGCAGGACACTAACCTGGTCGAGATACTCTACGATAGTTATCACTTATTCAAGAGATGGGCTGCTATGCTTTTTCCTTGGACGTACTC
00186:01709	microsatellite 6	GTT-GCT-ACT-ACC-ACC-CGA-GG	CTA-GGA-GAA-GGC-TAG-GAA-CAA-C	AAT	265	GGAACAACCTAGGAGAAGGCTAGGAACAACCTAGGAGAGATTTTTTTAAAATGATTTTGAATACGGGCCTTAATATCTAAATGTCCCTCTAAACAAGAGTCCAATAAGTTGCTGTAATTTTTATTCCTCAGCAAAGGTTTGGAAATTAATGCCTCTTGGTACTATTTCTCCCATTTGGTAAATAATAATAATAATAATAATAATGCCTGCTTAGAGCCTTGCGGCTCATTAGGGATAAACCCTGCGGGAACCACCTCGGGTGGTAGTAGCAACCATTACGCACAAAGTGTATTCTAAAGTTGGCAATAATTTATCTAAACAATG
00005:01482	microsatellite 7	AGT-CAT-TGC-GAA-GTG-TCA-GC	AGT-TGG-TTG-GTT-GAC-TTG-TTT-C	ACT	286	GATCTGTTATATTGGTAAATACATTATCTATACAATTTTTTAATATAGTTGGTTGGTTGACTTGTTTCTTAAGATTGAAGTTTTTGAAGAGGTCTACTACTGCTACTACTACTACTACTACTACTACTGCAAGGCTCTCCTCATTGTTCTCTAGAAATTGGACATTAAAATCTCCAACAACCATTATCATTTGGTTCTTTTTTAGCTAATTTATTCAATACTTGTTCCATGTTTACTTTAAATATATCTATGTCACCATTCGGAGCTCTGTATACTGAAACAATTATAATTCCGTCTTTAATTACTTCTATTGCTGACACTTCGCAATGACTATTTACACTTACTTTATCAATTTTATTTT
00014:00678	microsatellite 8	AAT-GGA-TTG-CAC-GGA-AAC-AC	CTG-AAG-GCC-GTA-GTG-AAT-CC	ACT	314	TATCGTTTTCAATTATTTTCGTAGATGTTTAATAATTCATTTTGGGCCTGTTAAAATGTTTGTAAAACTGAAGGCCGTAGTGAATCCACGATAAGATATTCCAATCATAACAAAGATTTTATCCCAGAATTTTCCAGTTTGGGGCTGAAATATTGGATGTTAAAACTGATTATTGAGTAATTTTTTTCTACTAGAAAACGAGTTTTATAGCTATTTATCCAACACAAATTTATTTGAATTGCACGAAGATTTTTACGACAAACATGTGATCAAAACTACAACTATACTATAAAAATACTACTACTACTACTACTACTACTACTACTACTATAACAAAAATGGTGAATTTTCTTTAGAATGCGTGTTTCCGTGCAATCCATTTCT
00077:00950	microsatellite 9	CAT-CCA-CGT-TCT-TAC-CTC-GC	CTA-GTC-GCA-GTG-CAA-ATG-GG	TAA	174	AACTTTGGTAGCAGCATTCTCATTAAGTTTGACTCTACCAATGAATCACTGGTCAAAAAGATCCTAGCCTAGTCCGGGGAAAAGGATTATTCTGACCTGGACCAATTGAGGGGATTGTACAAAAGACTTCTAGTCGCAGTGCAAATGGGGTCTATCTTTGACTTCAACCCCAATCATTAATAATAATAATAATAATAATAATAATAAACAAAAACAAAGTCTTTATTACATTTCAACAAGTGTACCCACTGTTTTTTGGATCACTAGCGTTAAGCAACAACGGGCGAGGTAAGAACGTGGATGGATGAAGGATGAATTAAAAATTATATTTTACTGTCTGAGGACGCGCAAAGCGAATTCG
00105:00329	microsatellite 10	ACG-TGA-TTT-CTG-CAT-GTG-GG	GAA-TTT-ACC-CAA-TCC-TGC-CTT-G	AAT	306	ACGGGAATCCCGGGATTATGAATTTACCCAATCCTGCCTTGAATATAGGTGAATATAGTCATTATTTAAAAAGTTATAATTATAAGTTTAATAATAATAATAATAATAATAATAATAATAATAGTAGTACATAATAACCAATAGTTTATCGGCGACTGGCCGATGAAACTATCGGCCAGTTTTATTCGGCCGATAAGTTTATCGGCCGATAAAACTTCAGCATATAGAAGGTTAGAAGGTATTATTCATACCTTCTAACCTTATCAATAATTTGACTACACTCCACTTGAATCAAAATCTATTTACCCACATGCAGAAATCACGT
00036:01342	microsatellite 11	AGC-CCT-TAC-ACC-CAG-GTA-TG	TTT-ACC-CGA-CCA-CAG-CCT-AG	CATT	220	GTTAAAAAAATATAAATAGATATTAAAAATAATTAAATATTCAATTTTAGTAATTAATATAAGATATAAAGTTTAATTATAAACTTTACCCGACCACAGCCTAGGCTGATTTAGATCATAAGTAATTATTATACATGTGAAAATTTTATTGATAATTGTAATTTGATCTAATAAATGGTTATTCATTCATTCATTCATTCATTCATTCAGTATAAACATATAGTTATTAAAGTTTATATTATTATTTAAAGTTCTGGGTTGAGTTAGCCTGAAGTACGGGTCGTCATACCTGGGTGTAAGGGCTTTTATTTTTATATAACTAAAGGCTATTTGATTTCTATCCTTTTCGTCAAATATTAAAGCCA
00037:01460	microsatellite 12	TCT-CGT-TTC-CAT-GAC-ACA-CG	ACG-TCA-TCC-ACA-GCC-ATA-GG	ACTT	361	CTACGTCATCCACAGCCATAGGCTTAATTGAGCAAATTAAAATTGAAAATTAATGTATCAATGTAAAACTCTGAAGCTCAATAAATGGATTACTTACTTACTTACTTACTTACTTACTTATGTACCTACGACAAATTAGGGATCCGTAGTGATAATAAAATTGAACCAGGTCTCAGTGTTCCTCATATAAAGTTGTATATGAGTTTACTATTATCTTGATCTAATATTTTAGATCAAGCTGAGTCACTATTGTAGATAATATCAACATACACATATCATAAACAATAAAATTCGGGAAAATGCCCAGTTTTGTACTGTGTTCATTCAGACCTAATATCGTTTTCGTGTGTCATGGAAACGAGAAGGTAA
00137:00588	microsatellite 13	ACG-ACT-TAG-CAG-AGT-GAG-GC	ATG-GTC-CTA-ATT-CTG-CGT-GG	AATC	198	TATCCACGTTGAATGGAAGAGAGGACCTTATGGTCCTAATTCTGCGTGGTTAAATAAATCAGTAATTAATCAATCAATCAATCAATCAATCAGTCAAGAATTCTCTTGAGTTTACTCGTATTTTTCAATCTATAAGTTTACCTGAGAACGCTATACTCGTTTCTTTTGATTTCGTAGACTTATTCACGAGTGTTCCTAGAGATGTAAGCCTCACTCTGCTAAGTCGTATTTTACAGAAAAGTTCTCCTGATAAAATCCTTAACCAGGAGTTTACTGATTTACTTAAAATATGTTTGGATCAAAACTATTTCTGTTTTGATGGTCAGTTTTATTCCGGGGGTAATGGGCTTGCTATG
01575:02722	microsatellite 14	GCG-TGG-TCA-GTG-CTA-TAT-GG	TGT-TAG-CCT-AGT-AAG-CCT-TGC	AATG	168	AAAGAAAGAACTTTAGACATTAATTTAAGGTCTAGAACAAAAGTTAATTTTTTTCACATTATTGTTTCAATAATTAAAGCTTATAACTTGCATATTTAAGAGACGTATTTGTGACATAAATTTTTAAGTTATGAAGTCGAAAAATAATTTCTTTTAGGAGAGTGTTAGCCTAGTAAGCCTTGCTGAATGAAACTTATATAAAATATTTTGATATTTTATATATGATGAATGAATGAATGAATGAATGAATGAATGAATGAATGAATGAATGAATGAATTCATTCATTCATTCATCATTCTCAGCGGTCAACCATATAGCACTGACCACGCTCAATGCTCCTTCATTTTTATGATCCAAAAAATCATGGAT
01756:00735	microsatellite 15	ACA-GTT-TCA-AGC-CAT-CAA-CAA-G	AGA-CAA-ATA-CCG-CAG-CTT-TGG	CATT	215	AAAAAGATAAAATGTAACTATAATATATACATTAAAATAACTAAAATTATTTCTAAGATAATTTATAATAGTGTTTATAAGTAATGTCTTATAGACAAATACCGCAGCTTTGGCTGATTTAGATTAAAGATTCAGATTTTATTTTTAATTTATATGTTTTATTGTATTGATCTAATAAACGGTTCATTCATTCATTCATTCATTCATTCATTCATTCATTCATTCATTGGTATTGTCCTCTCTTGTCTCATTAAATTTATATCATTTGGTGCTATGATCTACTAACTTGTTGATGGCTTGAAACTGTTCTTCACCTAATAGATCATTGTCTAAAAGTAATTTAAAACTACATTA
00153:02256	microsatellite 16	ACC-TAT-TTG-CCT-GGC-TTT-GC	CCT-CAG-GTG-GGT-TGC-ATC-C	AATT	158	ATCTGCCTTTCACATGCGTGCAGAGTGTGAGGCGTTTATATCACAACGCTACGTTATCTTTGGCACTGGTGTTCTATTTGAAAAATAATTAATGGCTGGAAAGATTTTCTTCATTTCCTTAGTAAATCAAAGAGACTGGAGGTAGATGTGGTGGAGTAGGTTGGAGGGATCGTGGTTGGCAACAAGGGCCTAACAAAGAGACCTATTTGCCTGGCTTTGCCTCCCCACTCTATAACTACTACTACTAGTAGTAGTATTTGCATTAACAAGATTTCGCCAACAATTAATTAATTAATTAATTAATTAATAAAAAAAAGTGATAATTTGATTAAGAGTATGGGATGCAACCCACCTGAGGTC
00151:01753	microsatellite 17	ACA-TGA-CTT-CCT-GAT-GCA-ACG	ATG-CAG-AGT-TCC-CTT-ACT-TGT-G	TTTA	114	ATTTTGGTCAATATTGTGCTATGGTTTTAATTTTCAACACCTTTTGATAAAAGTCAGAGATAGAAGTCCATTAAACCACAGGAGTGGGGATTTAAACAAGAGGCCGAAGGCGTCCCCTTCAAAAAAATCCTATGTCCCCAACCTTATAAATTATTGTTCAATATGTTAGTATTTTGAGCCTTTTAGTAATTAACTTTGTTTGATGTATTCTATTGACATGACTTCCTGATGCAACGTATTAATTTATTTATTTATTTATTTATTTATTTATTTATTTATATTTTGAAGAGCCCCTAAACAGATAAACCACAAGTAAGGGAACTCTGCATATAAGAACACAGATAATAATCAGAAATTAAAAA
00336:02418	microsatellite 18	TGG-CCT-CTA-CCT-CCT-GTA-AAC	CAG-CTA-GGC-ACA-TTC-CAC-TC	TAAA	271	AAAATGGCCTCTACCTCCTGTAAACTGACTCTTGCGAATTTAAATTTACCGAAAATATTTTAGTAATTACTACCCAAATATAAATAAATAAATAAATAAATAAATCTTTATTTCCCTTTTTATAAATTATTGTACACAAAAAAAATAAAATTATTTTAATACTAGGTACAAGTTTTTAGTAATCTAAAATATGACTAAGGGACATCAATGGCATTAACAAGAATGCCACTGGCATCTGATTATGTTATGTATGAAGAGTGGAATGTGCCTAGCTGCCTCTGCTCTTGTGCACAAAAGGTTATTGTCAAATAAATAATTAGTGGAAAGATAGATATTAGATTAAATATGAAG
00214:02519	microsatellite 19	CCT-CGG-TGG-TTA-TGC-TGA-TAT-G	GGG-TCA-TGG-AAG-AGG-AGG-G	ATAC	201	CAAATTAAAAATATCGTCTCAAAATATAAACAAAATATTCAAATAATTTTAATTTTAGTTAAACAAGAGGCCTCGGTGGTTATGCTGATATGATCCATCTTGACTGATCTAATTTGATCAAGTTTTGTTGCTTTAAATTTTTTTCTATCAGAGAAAGCATTCGAAAGTTATCGTGTCTCATATAAACTTCTAGGACTTAGATCTTGTGCATATATGTCATACATACATACATACATACATACATATATATACCCCTCCTCTTCCATGACCCCAAACTCATAAGCTCATTTTTCCTTTGAAAATTTGGC
00380:01139	microsatellite 20	AGG-AAC-CTG-AGC-GAA-GTC-TC	ATG-GTC-CTA-ATT-CTG-CGT-GG	TTGA	182	CAAATATTTGTATTTGGAGTTACAAATACAAATATTTGTAACACAAAAAAATACAAATAATGTGAGAGACCTCAAGGAGGAACCTGAGCGAAGTCTCCGCCTTTTGCAATAGTACAAAAAACTATGTAATATTTTAACTATTCATTTACAATTTATTATAATTTCATACAAAAAAGGAAAGGAGAGAGAGAGAGAGAGAGAGATTGATTGATTGATTGATTGATTACTGATTTATTTAACCACGCAGAATTAGGACCATAAGGTCCTCTCTTCCATTCAACGTGGATAAATTTTCAGCCGATTTATTTATTAAAATTACATAAAATACATACAATAAAATATTTCAACAATATGCA
00368:00570	microsatellite 21	ACT-TCG-ACT-CAG-TGC-CGC	GTA-GTT-CAC-AGT-GCT-GCG-AC	AAAT	221	ACTTCGACTCAGTGCCGCGCACAAGCTTTTGCTCATGCGGCTATACATATACATGTTTTGTTTTTTTTTTGTTTTTGTATTTAGCATGTTAAAAAATTTTTTTTCTAAAAAATGTTTTATTTTGTATGCTTTTAAATTTTTTATGTATGTATGTATAAATAAATAAATAAATAAATAAATAAATGTTCATTGAAATTAGTAGTCGCAGCACTGTGAACTACCATGTTTACTTCATTCTGGATCTTCAGTCTAAAAATAAATCTAAATTAGTACATAAGCACTAACTTGTATTAACTTAGCTTCAGTAGTCACTTAATTATTAAGCACTGCTCGTTACTCATTTTGTCTGTATATTTTTTCAAAGGAAATGCGCTAA
00144:00750	microsatellite 22	ATC-CAC-TCG-AGA-TGG-TTC-CC	GTC-TGT-TAT-AAT-CGT-TGC-ACC-C	TTA	129	CTGAGTCATTATTGCGGGTTAATGATGTCATTGAGCATAGTAGATGTGATCCACTCGAGATGGTTCCCGCAGGGCAAACACCCTGAAGGGCCGAAAGGCCCCTAAAACGGGCATTATTATTATTATTATTATTATTATTATAGCATACATACACTGGGTGCAACGATTATAACAGACACACACACACACAAACAGGAACTTTGCAAAAACAACTAAGAAAGCCTTAAAAACGCCTGAAACGGATTATTCCGGTTTCATCCTGTTTTCGGACTTTTTTTGCAAACATAATAATATTCATTATC
00111:00274	microsatellite 23	CAT-GAG-TGT-GAA-CGC-AGG-C	TGA-CCT-AAG-AGT-TGA-GCA-CCT-C	TTTA	280	CAAAAAGCATTCTTTATGAACGACTATGATAGTGAAGACGCACTAAGATGTGGTGATCCCTTGTAATACATGAGTGTGAACGCAGGCAGCTGCCAGCAAGCTGCATGGATCTCGATTATTTGAAGCAGAGTATGTTTGATCGTTTGACTCAATCTCTGATTTAATAAGAAAGAATCTCTAATTGAAGACATCAGGGAATCCATGTTCTGTGGAAGTTCTTTTTCAAGATCACGTCCGACCATTGTCATCGTCAGAAAGAGACTTTCAACTTGCTGACAAAATAAAGAGTGTAAACTATTTATTTATTTATTTATTTATTTATTTTTGAGGTGCTCAACTCTTAGGTCAATAGCACCTCTACAATAGTCTATAATAA
00059:02107	microsatellite 24	TTG-TTG-CTA-GAA-GTT-GCA-GAA-C	GGA-TCC-CAA-CAA-GCA-AGA-AAT-G	ATAC	185	AATGTAAATATTTTTATTCATTCAATAGTCAAAAATGTAAGCTATTGTTGCTAGAAGTTGCAGAACTGAACATACATACATACATACATACATACATATTGTGTATTTATGTTAGTTTTTATTTTACCTTTTACGTATAGCGAATGATAATTTAAATATCTTTTATAGCATTTTAAATTAATCTACTATAAGTACGTGTAAATTTATCATTTCTTGCTTGTTGGGATCCCCCTCCTTATTTATATTATTCGCCTCTTTACAAGATTTTTCGGTACTCACTGTTAACTCAGATATAGCGCTAAGACAGCTTGACTTCAAA
00103:01645	microsatellite 25	TAA-ATT-ACG-GCA-GCG-CAC-C	ATA-ATG-AGA-GGG-ACG-CAG-CC	TCAA	198	TCAGTATTATACGTAAATTACGGCAGCGCACCTCTCAGTGCGCTTTTATTTTATGTAATTTTAATAAATAAATCGGCTGAAAATTTATTCACGTTGAATGGA AGAGAGGACCTTATGGTCCTAATTCTGCGTGGTTAAATAAATCAGTAATCAATCAATCAATCAATCAATCAGTATAATACGTGGGTGACGGCTGCGTCCCTCTCATTATTATACGTAAATTACGACTGCGTCCCTCTCATTATTATACGTAAATTACGGCTGCTTACCTCTTAGTATTATACG
00136:00891	microsatellite 26	TCG-GCT-CAG-TCA-GAC-TAT-CC	TGG-GCC-GCA-TTA-TGT-TGA-AG	TATT	188	CGATTTATTATTTCAAAACTTAAATATTTATCTAGGAGTCTAGACTAGTGTAGTGCATCAAAGTATTTGACATTCTGTATCAAAAGAGACGAATTCGGCTCAGTCAGACTATCCTAAGTGACCAAGGTCTATGGGCTAATAATGTCATGAGTAATTAGGTTACTAAATTTTAATTTAGTAAATAAATAAATTAAAGGTTAATAAATAAATAAATTTAGGTTACTATTTATTTATTTATTTATTTATTTATTTATTTAAATCACTTCAACATAATGCGGCCCAGAAATTCAAAGTTACATTACACTAATTACATAGCTATATGCGTGACATTAGATATAATTTAAAATGACATAAATGT
00076:01917	microsatellite 27	ACC-CGA-GGT-CAC-CAC-AGG	TTC-CCT-TGC-ACT-TTC-TTC-CC	CT	189	TTTTTTATGAATAGAATTTGATGTAAAAAGATTCATTTCGCCAACTTTAGCTTTACTTTGAGCATAGTAGATGTGACCCACCCGAGGTCACCACAGGGCGGATATCCTGAAGGACCGAAAGGCCCTAAAACGAGCATTATTATTATTATTATTATTATTATTATTATATTAACATAAATAATGCAAGTCATTTATAACAATCATTAACTAGTATAGTATGACATACGGTTATAATAAGTTGACAGTATGGGAAGAAAGTGCAAGGGAACCAATGATGTTAGTCCTAGATGTTAAACCACACCCATAATTTCATATCTGGTCAACCTCATTA
00064:01180	microsatellite 28	TAC-CCA-GAC-GTT-TAA-GGG-CC	GCT-TAA-TCT-GTT-GCT-TTA-GGG-C	CTA	216	CTTTTTAAACCTTTTGGGCTCTATACGGAAGACTAGGGCTAAAAATGGCCCTAGCTTACTTGATCAGGGCTCTATGTTTTTTAAATAATTATTTAAACTATATTGTACATTTTAGATATTTATGGGCGCTATTCATTATACCCAGACGTTTAAGGGCCCCATACGAAGTACGCTCCGTACTTTGCCCTAAAGGAAACCAACCTTTCTAGGAGATTCTTGGTAGAGGCGGTGTAGGCTAAGGAATCGGGGCTGGCAAGAAGGGCCCAACAACGTGGCCTATTTGCCTGGCTTTGCCTCCTCACCCTACTACTACTACTACTACTACTACTACTGCCCTAAAGCAACAGATTAAGCCTT
00104:00237	microsatellite 29	CCC-TTG-CAC-TCC-CTA-TGG-TC	AGT-CGC-AGT-GCA-AAT-GTA-GTC	TTA	150	ACACCATTTTTAAGTTTAATTTTATATAATGATTAATCATCTACCTTATCTTTTCTAGAAGAACAGAAATTACGGAGGATTACCCTAATATATGCGCTCTAAACAAACAAGAGGTCTTTAGGCTTTTAGCCCTTTCGCGGCGTAGGCACTGGAGGCCACTTCGCGGCCCTTGCACTCCCTATGGTCGCTTCGTGGCCACATGGTTGTTGTCATATTACTACATTTTACAAATGTTGTCATATAATTATTATTATTATTATTATTATTTTAATGATTGGGGTTGGAGTAGAGGATTGACTACATTTGCACTGCGACTAGAAGTCTATTGTAAAATACT
00076:02233	microsatellite 30	TTG-TTG-CTA-CCA-CCC-GAG-G	GCT-TGA-GAC-AGA-CAG-CAT-GC	CT	206	ATTGTATAGATAAATTATCGCCAACTTTAGAATTGACTTTGAGCGTAACGGTTGTTGCTACCACCCGAGGTGGTTCCCGCAGGGGTTATCTCTGATGAGCCGCAAGGCTTTAAACGGGCATTATTATTATTATTATTATTATTAGGTAGATATTGTATTCACCCTAAAAGAATTAAATCGAGATTTCATCATAATTATCCGTTTCAGACATTTGAATGACGTTCTAAGAGGGTTTCAGCATGCTGTCTGTCTCAAGCATAAACTCTCGCTGGGTTTATACTTGAGAGTTGAAACTTGGCTCAACTTGACTTAAAGGTCCAGCAGTTGCTGATCGAAAAACATATATTTTAGACTTCGATAAAC
00107:00591	microsatellite 31	ACC-GAA-CAC-TTC-TTC-CCA-CC	ACC-CTG-ATG-AGC-TAC-AAG-GC	TAA	157	GTCACCAGGAGCACTTTGGAAAGCACTCTGGCTATTTACACAGGCTAATTCTACAGCACCACTATACCCACAGGTACAACCGAACACTTCTTCCCACCAGCCAGGATTGGCTTGGTGTAAAGATAACTTATTATTTCATACGTATTAAGGCAGACTTAAGTTTATCTATTTATCAGCATTAATAATAATAATAATAATAATAATGCCCGTTTAGAGCCTTGTAGCTCATCAGGGTTAAACCCTACGGGAACCACATCGGGCGATAATTTATCTAAACAATATTTTTTTTATATAAACTGAGAGCGTAAACCCTGGGATGTGAACCCCAGACCTCCGTGGTGTCAAAGG
00101:00348	microsatellite 32	TTT-CCC-GCC-ATT-GGT-ATT-GC	TAT-AAT-ACT-GGA-CTT-CGG-CAC-C	TAA	266	ATAAACGAAGAATTTTCAACGGCTCCCATGCTAATCCTATGATAAAAACATTTTTGATCACCCTTTCGTTTTCCCGCCATTGGTATTGCCAACCTTACAACTATCTCTTTGAATCGCGAATAATAATAATAATAATAATAATGCCCGTTTTAGGGTCTTTCGGCCCCTTCAGGGTATTCGCCCTGCGGGAACCACCTCGGGTGGGTCACATCTACTATGCTCCAAGTAAAGCTAAAGTTAGCGAAATCTTTTACAACTAATTCTATTCATAAAAACTGAGAGCATAGCCCCGGGATGTGAACCCCGGACCTCCGGTGCCGAAGTCCAGTATTATA
00076:00552	microsatellite 33	ACA-CCA-TCG-CAT-TGC-TAT-CTT-C	AGC-AAG-GGT-CAA-CAT-TAG-AGT-G	CT	148	CTACACCATCGCATTGCTATCTTCATCTACATACCTACACCTCTCTCTCTCTCTCTCTCTCACACATTTCTACCTCGTATTACACTATATTACATTCTATAAAACTGTAGAATTTTCTCTAAATATTTCACTCTAATGTTGACCCTTGCTCAAACTCATTTACTTGTGTAACCATAAACCGGGGGATTAACAACTCTTTCCCTTGTAAGAGAAATGAAATTTCAGTTATTATTTTAATATGTAAATAAATTCAAGAAAACATTTAATATTTCAGACTAATTATTTATAAGCAGAAAAGCATTTAGAGGCTTTTCAACATAAATTTCAAAAGAGTAAAAGTGAAT
00092:00489	microsatellite 34	TCG-CTG-AGT-CAT-TAT-TGC-GG	TCC-GAA-ACC-GAA-ATG-AAA-CCG	AC	222	GTGCCAATTCTCAATCAGATTGCATCATTTTTCCACGTTTTTAAGATTTTTCGAAATTTTCGCTGAGTCATTATTGCGGATTAATGACGTAATAAAAAAAATATTTTCACTACAGCGGTAGACTGCCTTTGTACAAAATTTCAATCTCTAGCATAAATGCACTGGGCACTACAGACACACACACACACACACACATACAGACTGACAACTTTGCGAAAACCACTCAGAAGGCCTTTAAAAACGCCTGAAACGGATAATTCCGGTTTCATTTCGGTTTCGGATTTTTTTGCAAACTACATACTTTTTCTTATA
00092:01561	microsatellite 35	CGG-GAT-GAA-GCC-GGA-ATT-ATC	AGC-ATA-AAT-ACA-CTG-GGC-GC	TG	135	TTTAAGCCTGACAGGATTTTATTACATTTTCACTTTTCTTCATTTATACCGTAGGATAGGAAAAGTATTGTGTTTGCAAAATTGCAAAAACAAAATTTGAAAAAAAAAATTACAAAACCGGGATGAAGCCGGAATTATCCGTTTCAGACGTTTTTAAGGCCTCCTGATTGGTTTCTCAAAGATGTCTATCTGTATCTCTGTGTGTGTGTGTGTGTGTGTGTGTTATCATCGTAGCGCCCAGTGTATTTATGCTAGAGAGTTGGAACTTTGTAGAAAAACCAGTTTACCGCTGTAGTTGTGCTAATTCGGAAAATAATTTTTTATGACGTCATTAACCCGCAATAATGACTC
00053:01814	microsatellite 36	CGA-AAC-CGG-GAT-GTC-AAG-G	ACT-TAG-AGC-TAC-GAT-GAC-AAC-G	GT	129	CCGAAACCGGGATGTCAAGGGAATTATCTGTTTCAGGTGTTTTAAAGGCCTCCTGAGTAGTTTTCACAAAGTTGGCTGTCAGTGTGTGTGTGTGTGTGTGTGTGTGACCGTTGTCATCGTAGCTCTAAGTAAAAATTCTATAAAGTTGAAACTTGGTATAAAACTCAATTTATAGGTCTATATAGTTTTGCTTCAAACGTACTTAATGAGTTAAAAAATGTAAAAAATTATAAATCCCGGAAAAAAGTTTAGATCAATTTGAAATTTGATACGAACCTAGTTGTATATGTAAGAACAACAAATGTCCCATTAGTTCAATTTTTCATCATTACTTCAATTTGTATCCAATGATACGCATAA
00019:00907	microsatellite 37	GAC-CTA-TGA-CAC-CCA-CGG-AG	TCG-GAT-TGA-GAT-TAA-GTT-CGC-G	TTA	351	GACCTATGACACCCACGGAGGTCTGGGGTTCGCATCCCAGGTTACGCTCTCAGTTAGATTATTGTTTAGATAAATTATCGCCAGCTTTAGAATACACTTTGAGCGTAACGGTTGCTACTACCACCCGAGGTTGTTCCCGCAGGGGTTATCCCTGATGAGCCGCAAGGCTCTGAACGGGCATTATTATTATTATTATTATTATTATATTGTACCGAATTTCAACTCAATGACGGTTTCTTTAAATTTATTAATAAATTAAACTAATGCTGATAATGAGATGAAACTTGGATAATGAGATGATAACATATGTTATCATTTATAGAGCTACACGCGAACTTAATCTCAATCCGAT
00041:01546	microsatellite 38	ACG-ATC-GGC-ACC-TCT-CTT-AG	TGC-CTT-CCC-TAC-TTT-CTC-ACC	TAA	188	TTTAGGAAAAAGTTATAAGATTCAACCCGTTAGAGGACGCACTAGGCACCTCTTTTGAGAAGAAACCTTAAACTCTACCTGGTAGAGGACGCACGACGATCGGCACCTCTCTTAGGAAAAAAGTCTTAAAAAAAATAAATAATAATAATAATAATAATAATAATACTAATAGGAACAAAAATATTGAAGAAAATAAAAGGAAGACAGAATGAAATAAAACGAGAGAAAAAATAATAAAATAAGGTAGAGAGAGAGGAGGAAAGGTGAGAAAGTAGGGAAGGCAAGGGGAATGGTGAAGGAAAGTTAGAGATAAGGAGATAGCTAGAAAGAGAACGAA
00023:02048	microsatellite 39	TTC-GCA-AAG-TTG-TCT-GTC-TGG	GCT-ACA-TCC-GTG-CCT-GAT-TTC	GT	219	GTCGTTTTCGCAAAGTTGTCTGTCTGGATGTAAGTGTGTGTGTGTGTGTGTGTCTGTTATTATCGTACGCTTCCTAGTTTTATTTATGTTAGAGAGTTTGAAACTTCTACTGTTGTAGTTGTGCTGTATGGAAAATATTTTTTTATAATGACTTGACAAAAATTTCGAATAATCATAAAGCGCAGAAAATGTTACTATCTGATTGAAATCAGGCACGGATGTAGCCACGTATAAGACCAACAGATGTGCCAAGTTTCATCTCATTATCAGCATTAGTTTCATTTTTTATAAAATGACTTGTGTACGTATTTTAAAAAA
00047:02069	microsatellite 40	GAG-AAG-TTC-CCA-GAT-ACA-CCG	CGA-AGG-ACA-CAG-TTT-GCC-ATC	GT	261	GATAAATGACCGCTAGGTATAAACGAACGTATTTACTACCTGAGGACGGGCGAAGCGAGTCCGACGTGATAAGGAGAAGTTCCCAGATACACCGTATTTGATTTTTTAATTTTATATATACGTATGTGTGTGTGTGTGTGTGTGTGAGTGTTTCTTTCACGATAGTCAATAATTCGTAATTTATGTAGATATTTCCTTCACAATATAAATTAAGTTTGTAATTTTTAATATTTTATATAAATGTGATGCTTACGGGGAGAATTCTTAGCTCTGTCTCTTTGCTTTTAGTTTCTACAAATTAATAAGATAGAATGATGGCAAACTGTGTCCTTCGGTTGTTGTCAAGAAGTTCTTATTACA

## Sheet: Supplementary table 4
Species	Sex	Rear leg length	T-tests leg length	Coefficients of variation leg length	F-tests leg length	Body length	T-tests body length	Coefficients of variation body length	F-tests body length	Test for isometry	Likelihood ration test (allometric coefficient)	Wald statistic test (intercept)
Microvelia longipes	Males	6448.662±1588.287	t = 21.1755, df = 104.27, p-value < 2.2e-16	0.25	F = 0.010632, num df = 45, denom df = 74, p-value < 2.2e-16	2001.913±157.007	t = -2.0991, df = 118.91, p-value = 0.04	0.08	F = 0.39489, num df = 45, denom df = 74, p-value = 0.001096	r= 0.9801, df=73 P-value : < 2.22e-16	Likelihood ratio statistic : 72.07, df=1, P-value : < 2.22e-16
	Females	2668.633±163.7731		0.06		2050.705±98.66367		0.05		r= 0.4465, df=44, P-value : 0.0018696
Microvelia pulchella	Males	1524.735±162.0358	t = 2.3581, df = 56.554, p-value = 0.02185	0.10	F = 0.12042, num df = 19, denom df = 41, p-value = 8.252e-06	1363.622±152.8648	t = -6.0103, df = 67.967, p-value = 8.17e-08	0.11	F = 0.16283, num df = 19, denom df = 49, p-value = 7.503e-05	r= -0.3931, df=40, P-value : 0.010022	Likelihood ratio statistic : 0.1026, df=1, P-value : 0.74869	Wald statistic: 314.1, df=1, P-value : < 2.22e-16
	Females	2611.927±56.22933		0.03		1517.7485±56.22933		0.04		r= -0.0669, df=18, P-value : 0.77928
Microvelia Sp1	Males	2631.544±97.7944	t = 14.188, df = 37.988, p-value < 2.2e-16	0.04	F = 1.0355, num df = 19, denom df = 19, p-value = 0.9402	2328.971±97.36657	t = 10.69, df = 34.477, p-value = 1.732e-12	0.04	F = 0.51556, num df = 19, denom df = 19, p-value = 0.1578	r= -0.2216, df=18, P-value : 0.34782	Likelihood ratio statistic : 5.775, df=1, P-value : 0.016255
	Females	2188.883±99.51558		0.05		2042.451±69.9115		0.03		r= 0.5402, df=18, P-value : 0.01393
Microvelia americana	Males	2952.615±104.8273	t = 3.8439, df = 47.806, p-value = 0.0003571	0.04	F = 0.38263, num df = 19, denom df = 29, p-value = 0.03235	2108.040±78.98845	t = -10.487, df = 45.749, p-value = 9.392e-14	0.04	F = 0.26881, num df = 19, denom df = 29, p-value = 0.00414	r= -0.08294, df=28, P-value : 0.66302	Likelihood ratio statistic : 1.352, df=1, P-value : 0.24498	Wald statistic: 91.83, df=1, P-value : < 2.22e-16
	Females	2860.320±64.84288		0.02		2287.186±40.95299		0.02		r= 0.2582, df=18, P-value : 0.2718
Microvelia paludicola	Males	3762.755±123.6174	t = 19.061, df = 34.125, p-value < 2.2e-16	0.03	F = 0.49589, num df = 19, denom df = 19, p-value = 0.1352	2472.490±81.61301	t = 0.49963, df = 36.936, p-value = 0.6203	0.03	F = 0.70982, num df = 19, denom df = 19, p-value = 0.4621	r= -0.005372, df=18, P-value : 0.98207	Likelihood ratio statistic : 0.0002621, df=1, P-value : 0.98708	Wald statistic: 746.1, df=1, P-value : < 2.22e-16
	Females	3118.335±87.05043		0.03		2460.567±68.75955		0.03		r= 0.0009932, df=18, P-value : 0.99668

## Sheet: Supplementary table 5
Conditions	Shapiro tests	p-values
M. longipes males natural population	W = 0.98768	0.685
M. longipes females natural population	W = 0.9759	0.4508
M. longipes males inbred line selected long legs	W = 0.9346	0.06522
M. longipes males inbred line selected short legs	W = 0.9759	0.658
M. longipes males lab stock rich condition	W = 0.9784	0.4875
M. longipes males lab stock poor condition	W = 0.9575	0.1197
M. longipes males inbred line rich condition	W = 0.9639	0.1372
M. longipes males inbred line poor condition	W = 0.951	0.3833

## Sheet: Supplementary table 6
Species	number of spikes	coefficient variation legs	coefficient variation bodies	slope	mating outside floaters	mating on floaters	male calling	male fight outside floaters	male fight on floaters	female laying outside floaters	female laying on floaters	male guarding
HT	0
MA	2	0.04	0.04	0.94	+	-	-	+	-	+	-	+
MCAL	4	0.03	0.03	0.99	+	-	-	+	-	+	-	-
new_cay	9	0.04	0.04	0.89	+	-	-	+	-	+	+	-
MP	0	0.1	0.11	0.9	+	+	+	+	+	+	+	+
ML	0	0.25	0.08	3.25	+	+	+	+	+	+	+	+
STATISTICS	number of spikes	coefficient variation legs	coefficient variation bodies	slope	mating outside floaters	mating on floaters	male calling	male fight outside floaters	male fight on floaters	female laying outside floaters	female laying on floaters	male guarding
Pagel's lambda value	6.6107e-05	0.12	0.99	6.6107e-05	NA	0.99	0.99	NA	0.99	NA	0.99	6.6107e-05
p-value (Pagel's lambda)	1	0.94	0.39	1		0.3	0.3		0.3		0.051	1
D statistics					NA	-0.48	-0.56	NA	-0.54	NA	-3.2	0.67
p-value (D=1)						0.1	0.1		0.1		0	0.39
Interpretation	no phylogenetic signal	no phylogenetic signal	phylogenetic signal? More sampling required	no phylogenetic signal		phylogenetic signal? More sampling required	phylogenetic signal? More sampling required		phylogenetic signal? More sampling required		phylogenetic signal	no phylogenetic signal

## Sheet: Supplementary table 7_Summary
individuals	rear leg length	% winning	groups
1	7474.33	100	1
2	6083.04	50	1
3	4114.3	0	1
4	5867.77	50	2
5	7602.49	90	2
6	3789.15	10	2
7	6306.31	50	3
8	3661.33	0	3
9	7128.56	100	3
10	4386.1	0	4
11	8805.63	100	4
12	6293.64	50	4
13	4752.77	0	5
14	6019.83	50	5
15	8084.98	100	5
Generalized linear model
	Estimate	Standard Error	z value	p-value
(Intercept)	-6.7075935	3.2245137	-2.080	0.0375
rear leg length	0.0011091	0.0005201	2.133	0.0330
Anova (glm)
	df	Deviance Residuals	df	Resid. Dev	p-value (chi)
NULL			14	12.5626
rear leg length	1	11.344	13	1.2187	0.000757

## Sheet: Supplementary table 7_Group1
	Individual on spot	Winner
I vs S	S	I
I vs S	I	I
I vs S	I	I		% winning
I vs S	I	I	Small	0
I vs S	I	I	intermediate	0.5
B vs S	B	B	big	1
B vs S	B	B
B vs I	I	no winner
B vs I	I	B
B vs I	B	B
B vs I	B	B
B vs S	B	B
B vs S	B	B
B vs S	B	B
B vs I	B	B
B vs S	B	B
B vs I	B	B
B vs S	S	B
B vs S	B	B
			Rear leg length:		Body Length:		Body Width:
		large	7474.33		2151.76		748.432
		intermediate	6083.04		1951.63		736.63
		small	4114.3		1735.47		645.672

## Sheet: Supplementary table 7_Group2
Fight	Individual on spot	Winner
B vs S	S	B
B vs S	B	B	Small	0.1
B vs S	S	B	intermediate	0.5
B vs S	S	B	big	0.9
I vs S	I	S
B vs S	B	B
I vs S	I	I
I vs S	I	I
I vs S	I	I
I vs B	I	I
I vs B	I	B
I vs B	I	B
I vs B	I	B
I vs B	B	B
I vs S	S	I
			Rear leg length:		Body Length:		Body Width:
		large	5867.77		2007.53		705.99
		intermediate	7602.49		2125.32		702.026
		small	3789.15		1748.97		648.89

## Sheet: Supplementary table 7_Group3
Fight	Individual on spot	Winner
B vs S	B	B
B vs I	B	B
B vs I	B	B	Small	0
B vs S	B	B	intermediate	0.5
I vs s	I	I	big	1
B vs I	B	B
I vs s	I	I
I vs s	S	I
I vs s	S	I
B vs I	B	B
I vs s	I	I
B vs I	B	B
B vs S	B	B
B vs S	B	B
B vs S	S	B
B vs S	B	B
			Rear leg length:		Body Length:		Body Width:
		large	6306.31		2014.24		716.345
		intermediate	3661.33		1751.72		638.524
		small	7128.56		2084.81		723.238

[truncated: 5 more sheets: Supplementary table 7_Group4, Supplementary table 7_Group5, Supplementary table 8, Supplementary table 9, Supplementary table 10]
